# Supplementary material for: Paradiplozoon garra n. sp. (Monogenea, Diplozoidae), a new species from Garra surgifrons (Cyprinidae, Labeoninae) in Southwest China
Source: Parasitology. 2026 Apr 17;153(6):784–95. doi: 10.1017/S0031182026102005 (PMC13423593; doi:10.1017/S0031182026102005)
Supplement: Shen et al. supplementary material [file S0031182026102005sup001.xls]

## Sheet: MatrixOutput
Paradiplozoon yunnanensis MT336740
Paradiplozoon homoion MT028131	0.32766
Paradiplozoon helleni MT417730	0.374161	0.131148
Paradiplozoon ibericus MT417723	0.370119	0.0844371	0.135537
Paradiplozoon homoion OP558585	0.339031	0.00973574	0.131148	0.0844371
Paradiplozoon bliccae OP588755	0.315264	0.0640669	0.120462	0.0816667	0.0741259
Paradiplozoon bingolensis OP588754	0.27596	0.234222	0.303483	0.275	0.243662	0.22708
Paradiplozoon koubkovae OP588796	0.32838	0.110465	0.139573	0.131229	0.113537	0.0994152	0.248164
Paradiplozoon koubkovae PQ869410	0.316239	0.108787	0.139573	0.131229	0.119048	0.0981767	0.240845	0
Paradiplozoon ibericus PQ869408	0.370184	0.0849673	0.135537	0.00495868	0.0849673	0.0805921	0.269737	0.129508	0.129508
Paradiplozoon yarkandense MN892632	0.26458	0.239832	0.303483	0.278333	0.250704	0.232722	0.0699301	0.248164	0.239437	0.273026
Paradiplozoon barbi MN688771	0.148571	0.323782	0.365772	0.354839	0.329023	0.321326	0.268678	0.32838	0.319424	0.356784	0.262931
Paradiplozoon megan AJ300711	0.327195	0.112344	0.0343699	0.135762	0.122563	0.110181	0.263305	0.132075	0.129526	0.133987	0.261905	0.333333
Paradiplozoon pavlovskii AJ300714	0.326676	0.0739191	0.132013	0.0679934	0.0840336	0.0687237	0.248945	0.118421	0.11641	0.0671031	0.255977	0.331412	0.114365
Paradiplozoon sapae AJ300713	0.34438	0.0887324	0.114809	0.0815308	0.0932203	0.0552408	0.256738	0.103397	0.120567	0.0804598	0.265248	0.340611	0.126939	0.0861582
Paradiplozoon nagibinae AJ563371	0.352339	0.101429	0.129784	0.0948419	0.106169	0.0646552	0.270504	0.121123	0.126619	0.0935961	0.277698	0.346999	0.144492	0.0988539	0.0415473
Paradiplozoon jalalii PP356701	0.267831	0.244253	0.305648	0.278798	0.252525	0.236994	0.0830946	0.260542	0.25036	0.275124	0.0587393	0.255882	0.272597	0.260807	0.268895	0.278761
Paradiplozoon moroccoensis MT417735	0.284553	0.2624	0.293823	0.27349	0.2624	0.256039	0.0877193	0.266026	0.266026	0.268456	0.0893142	0.266667	0.282748	0.274478	0.26699	0.273463	0.0926518
Paradiplozoon parabramisi DQ098889	0.120397	0.303977	0.366387	0.357143	0.315264	0.305714	0.269231	0.3125	0.299572	0.357383	0.254986	0.124464	0.314894	0.311429	0.330447	0.335286	0.262391	0.276873
Paradiplozoon hemiculteri DQ098888	0.121641	0.304965	0.365772	0.356537	0.316239	0.306705	0.27027	0.316493	0.303419	0.356784	0.257468	0.125714	0.315864	0.312411	0.331412	0.336257	0.260553	0.273171	0.00424929
Paradiplozoon jiangxiensis DQ098885	0.120226	0.303546	0.365772	0.356537	0.314815	0.305278	0.268848	0.315007	0.301994	0.356784	0.256046	0.124286	0.314448	0.310984	0.32853	0.334795	0.262009	0.276423	0.00283286	0.00424328
Paradiplozoon parabramisi DQ098883	0.120226	0.303546	0.365772	0.356537	0.314815	0.305278	0.266003	0.315007	0.301994	0.356784	0.256046	0.122857	0.314448	0.310984	0.329971	0.334795	0.262009	0.276423	0.00283286	0.00424328	0.00282885
Paradiplozoon parapeleci DQ098882	0.120226	0.303546	0.365772	0.356537	0.314815	0.305278	0.266003	0.315007	0.301994	0.356784	0.256046	0.122857	0.314448	0.310984	0.329971	0.334795	0.262009	0.276423	0.00283286	0.00424328	0.00282885	0
Paradiplozoon diplophyllorchidis DQ098891	0.11898	0.302557	0.364706	0.355442	0.313837	0.304286	0.267806	0.313988	0.300999	0.355705	0.254986	0.123033	0.313475	0.31	0.329004	0.333821	0.260933	0.275244	0.00141643	0.00283286	0.00141643	0.00141643	0.00141643
Paradiplozoon homoion AF369760	0.335756	0.00141844	0.131148	0.0844371	0.00426743	0.0670471	0.239943	0.110465	0.111429	0.0849673	0.247126	0.327511	0.116477	0.0771429	0.0691643	0.0951009	0.251841	0.2624	0.311499	0.3125	0.311047	0.311047	0.311047	0.310044
Paradiplozoon hemiculteri KY290757	0.120739	0.304843	0.364094	0.354839	0.313305	0.30659	0.27	0.316418	0.302425	0.355109	0.257143	0.123386	0.315789	0.312321	0.331404	0.33627	0.260553	0.274797	0.00284495	0.00426136	0.00284091	0.00284091	0.00284091	0.00142248	0.312409
Paradiplozoon hemiculteri KY290758	0.122159	0.304843	0.364094	0.354839	0.313305	0.30659	0.27	0.316418	0.302425	0.355109	0.257143	0.124821	0.315789	0.312321	0.331404	0.33627	0.260553	0.274797	0.00426743	0.00568182	0.00426136	0.00426136	0.00426136	0.00284495	0.312409	0.00142045
Paradiplozoon hemiculteri KY124654	0.120397	0.303977	0.366387	0.357143	0.315264	0.302857	0.269231	0.3125	0.299572	0.357383	0.257835	0.128755	0.314894	0.31	0.330447	0.33675	0.263848	0.281759	0.0241135	0.0254958	0.0240793	0.0240793	0.0240793	0.022695	0.311499	0.0241821	0.0256046
Paradiplozoon gracile KP340973	0.32766	0	0.131148	0.0844371	0.00973574	0.0640669	0.234222	0.110465	0.108787	0.0849673	0.239832	0.323782	0.112344	0.0739191	0.0887324	0.101429	0.244253	0.2624	0.303977	0.304965	0.303546	0.303546	0.303546	0.302557	0.00141844	0.304843	0.304843	0.303977
Paradiplozoon skrjabini KP340974	0.326241	0.00277008	0.132787	0.0860927	0.0125174	0.0654596	0.231417	0.111919	0.110181	0.0866013	0.237027	0.32235	0.113731	0.0753138	0.0901408	0.102857	0.241379	0.2608	0.302557	0.303546	0.302128	0.302128	0.302128	0.301136	0.00425532	0.303419	0.303419	0.302557	0.00277008
Paradiplozoon krugerense LT574865	0.287407	0.262774	0.315091	0.295	0.266082	0.259912	0.0902475	0.265786	0.265396	0.291118	0.0960699	0.272593	0.284257	0.273792	0.266962	0.29056	0.107463	0.116427	0.283383	0.284444	0.282963	0.28	0.28	0.281899	0.262774	0.284226	0.284226	0.281899	0.262774	0.261314
Paradiplozoon skrjabini LC050523	0.346875	0.0121766	0.128079	0.0779436	0.0121766	0.0627871	0.25	0.111621	0.111621	0.0779436	0.257716	0.3375	0.120427	0.0705521	0.0681115	0.0804954	0.261417	0.261218	0.327074	0.326562	0.326562	0.326562	0.326562	0.325509	0.0121766	0.325	0.325	0.323944	0.0121766	0.0136986	0.273148
Paradiplozoon bingolensis HE653910	0.28614	0.243759	0.305141	0.276667	0.244118	0.236337	0.00146413	0.251108	0.25	0.271382	0.0732064	0.274218	0.274194	0.259205	0.244807	0.27003	0.0865672	0.0893142	0.279104	0.280179	0.278689	0.275708	0.275708	0.277612	0.243759	0.277198	0.277198	0.279104	0.243759	0.240822	0.0922401	0.251543
Paradiplozoon ichthyoxanthon PQ869409	0.323795	0.129602	0.154351	0.147841	0.129602	0.113905	0.263393	0.107988	0.10767	0.147541	0.261905	0.331325	0.148529	0.139259	0.11976	0.140719	0.27218	0.2768	0.315234	0.316265	0.314759	0.314759	0.314759	0.313725	0.129602	0.313253	0.313253	0.312217	0.129602	0.131075	0.285714	0.128086	0.264881
Paradiplozoon vaalense PQ869414	0.347222	0.171687	0.19244	0.205527	0.174962	0.161876	0.273141	0.159574	0.15861	0.202726	0.282246	0.367284	0.171687	0.178517	0.165906	0.188737	0.28882	0.313333	0.344668	0.345679	0.344136	0.344136	0.344136	0.343122	0.171687	0.344668	0.344668	0.341577	0.171687	0.173193	0.297872	0.179936	0.275915	0.125574
Paradiplozoon opsariichthydis PQ869413	0.123512	0.316418	0.364094	0.354839	0.317841	0.318318	0.278443	0.324117	0.315396	0.355109	0.266467	0.119225	0.327869	0.324324	0.330804	0.345455	0.26497	0.274797	0.00149031	0.00297619	0.0014881	0.0014881	0.0014881	0	0.31982	0	0.0014881	0.023845	0.316418	0.314925	0.290965	0.334405	0.284839	0.319018	0.353503
Inustiatus inustiatus DQ098893	0.332308	0.237519	0.303085	0.295956	0.24924	0.232877	0.282875	0.269841	0.262519	0.29529	0.295107	0.343701	0.256798	0.238965	0.261941	0.27543	0.294671	0.328622	0.34	0.34	0.34	0.34	0.34	0.338462	0.245342	0.341577	0.341577	0.335901	0.237519	0.239032	0.298722	0.253356	0.294212	0.280645	0.286184	0.356098
Inustiatus aristichthysi DQ098894	0.329231	0.236006	0.299456	0.292279	0.24772	0.232877	0.281346	0.266667	0.259484	0.291667	0.29052	0.340591	0.253776	0.237443	0.261941	0.27543	0.289969	0.323322	0.336923	0.336923	0.336923	0.336923	0.336923	0.335385	0.243789	0.338485	0.338485	0.33282	0.236006	0.237519	0.29393	0.251678	0.292605	0.280645	0.286184	0.352846	0.00452489
Eudiplozoon nipponicum KP340975	0.38326	0.245337	0.250415	0.244966	0.253602	0.227666	0.323657	0.246988	0.238849	0.245033	0.322206	0.367953	0.251076	0.25	0.25656	0.263314	0.324128	0.339806	0.355882	0.359765	0.358297	0.356828	0.356828	0.357353	0.252941	0.356828	0.356828	0.360294	0.245337	0.246772	0.343419	0.262579	0.335855	0.270677	0.296412	0.358974	0.27543	0.273865
Eudiplozoon kamegaii LC517163	0.385689	0.227504	0.237691	0.234295	0.227504	0.209898	0.318493	0.221843	0.221843	0.235993	0.318493	0.371728	0.234694	0.235094	0.22449	0.231293	0.319039	0.313793	0.361888	0.364747	0.364747	0.363002	0.363002	0.363636	0.227504	0.363002	0.363002	0.367133	0.227504	0.229202	0.327055	0.22449	0.320205	0.240614	0.280919	0.363002	0.260377	0.258491	0.00339559
Sindiplozoon ctenopharyngodoni DQ098898	0.326676	0.156425	0.193069	0.193656	0.1669	0.159441	0.245416	0.178363	0.173913	0.194399	0.248237	0.329971	0.170153	0.16573	0.173295	0.193084	0.260116	0.285024	0.314286	0.315264	0.313837	0.313837	0.313837	0.312857	0.16166	0.315186	0.315186	0.318571	0.156425	0.157821	0.256975	0.167435	0.255539	0.191111	0.217852	0.327327	0.25228	0.25228	0.260807	0.246154
Sindiplozoon coreius PQ684284	0.330014	0.157382	0.195724	0.194676	0.167832	0.162238	0.257384	0.180758	0.176224	0.19376	0.254571	0.327586	0.171071	0.168067	0.177054	0.193966	0.269452	0.287319	0.316239	0.317212	0.315789	0.315789	0.315789	0.314815	0.162625	0.317143	0.317143	0.321937	0.157382	0.158774	0.266471	0.168453	0.268041	0.192024	0.232278	0.329341	0.254545	0.254545	0.265805	0.252129	0.0334262
Sindiplozoon sp. SG20141101 ON907645	0.362799	0.156475	0.174775	0.172973	0.156475	0.164557	0.276173	0.18231	0.18231	0.170557	0.272563	0.3407	0.17446	0.170557	0.158845	0.17509	0.282098	0.277372	0.346863	0.346225	0.346225	0.344383	0.344383	0.345018	0.156475	0.344383	0.344383	0.354244	0.156475	0.158273	0.276173	0.157324	0.277978	0.185921	0.244403	0.344383	0.277108	0.277108	0.228675	0.225865	0.036036	0
Diplozoon paradoxum AF369759	0.326531	0.0655271	0.121711	0.0898502	0.0686695	0.0458453	0.23487	0.110787	0.110315	0.090312	0.246398	0.324088	0.111111	0.0760402	0.0478261	0.0738061	0.248154	0.260032	0.315328	0.316327	0.314869	0.314869	0.314869	0.313869	0.0656205	0.316252	0.316252	0.312409	0.0655271	0.0669516	0.257687	0.0657492	0.240059	0.1226	0.173193	0.323795	0.246106	0.244548	0.247788	0.225256	0.157819	0.16166	0.16094
Paradiplozoon bliccae AF369761	0.322533	0.066092	0.122517	0.083612	0.0691643	0.00574713	0.232897	0.102639	0.101302	0.0825083	0.240175	0.324484	0.115108	0.0709117	0.0350365	0.0583942	0.244776	0.256866	0.312684	0.313697	0.312224	0.312224	0.312224	0.311209	0.066092	0.313609	0.313609	0.309735	0.066092	0.0675287	0.260677	0.06298	0.238519	0.117211	0.16085	0.321157	0.240566	0.240566	0.238095	0.214041	0.165945	0.167388	0.166969	0.046176
Diplozoon kashmirensis MF460994	0.377676	0.135618	0.182119	0.150502	0.138806	0.0745156	0.296073	0.170659	0.171171	0.150165	0.299094	0.374618	0.180597	0.141141	0.106061	0.110606	0.308527	0.311793	0.364472	0.368502	0.366972	0.366972	0.366972	0.366003	0.135618	0.368664	0.368664	0.366003	0.135618	0.137109	0.320242	0.133641	0.299392	0.182371	0.226209	0.376582	0.296236	0.296236	0.285935	0.258562	0.229042	0.230539	0.22323	0.118263	0.0700447
Diplozoon paradoxum KP326299	0.320567	0.0638003	0.12275	0.0910596	0.0738162	0.0446304	0.231417	0.110465	0.108787	0.0915033	0.239832	0.320917	0.10957	0.0740223	0.067701	0.0801144	0.241379	0.258786	0.308239	0.30922	0.307801	0.307801	0.307801	0.306818	0.0667614	0.309117	0.309117	0.305398	0.0638003	0.0651872	0.258394	0.0655488	0.240822	0.123711	0.173454	0.320417	0.240545	0.239032	0.241033	0.225806	0.155028	0.158774	0.161871	0	0.0460432	0.11791
Paradiplozoon garra n. sp. PX596877	0.17852	0.269565	0.32931	0.336824	0.280932	0.27551	0.218023	0.288754	0.27802	0.333907	0.210756	0.180352	0.283647	0.290698	0.303835	0.311377	0.212798	0.218333	0.167151	0.16836	0.166909	0.165457	0.165457	0.165698	0.276374	0.167638	0.169096	0.164244	0.269565	0.268116	0.228788	0.2864	0.227134	0.298921	0.320695	0.172783	0.314465	0.311321	0.328829	0.326786	0.276968	0.284884	0.3186	0.283159	0.278614	0.333333	0.276812
Paradiplozoon garra n. sp. PX596878	0.17852	0.269565	0.32931	0.336824	0.280932	0.27551	0.218023	0.288754	0.27802	0.333907	0.210756	0.180352	0.283647	0.290698	0.303835	0.311377	0.212798	0.218333	0.167151	0.16836	0.166909	0.165457	0.165457	0.165698	0.276374	0.167638	0.169096	0.164244	0.269565	0.268116	0.228788	0.2864	0.227134	0.298921	0.320695	0.172783	0.314465	0.311321	0.328829	0.326786	0.276968	0.284884	0.3186	0.283159	0.278614	0.333333	0.276812	0

## Sheet: Caption
Table. Estimates of Evolutionary Divergence between Sequences
The number of base differences per site from between sequences are shown. The rate variation among sites was modeled with a gamma distribution (shape parameter = 1). This analysis involved 49 nucleotide sequences. Codon positions included were 1st+2nd+3rd+Noncoding. All ambiguous positions were removed for each sequence pair (pairwise deletion option). There were a total of 725 positions in the f…
1. Tamura K., Stecher G., and Kumar S. (2021). MEGA 11: Molecular Evolutionary Genetics Analysis Version 11. Molecular Biology and Evolution https://doi.org/10.1093/molbev/msab120.
Disclaimer: Although utmost care has been taken to ensure the correctness of the caption, the caption text is provided "as is" without any warranty of any kind. Authors advise the user to carefully check the caption prior to its use for any purpose and report any errors or problems to the authors immediately (www.megasoftware.net). In no event shall the authors and their employers be liable for a…
